# Supplementary material for: Photochemistry and Photophysics of Cholesta-5,7,9(11)-trien-3β-ol in Ethanol
Source: Molecules. 2023 May 14;28(10):4086. doi: 10.3390/molecules28104086 (PMC10222123; doi:10.3390/molecules28104086)
Supplement: Supplementary file 1 [file molecules-28-04086-s001.zip]

Archive with 1 entries (1 files):
- molecules-2386563-supplementary.pdf
